# Supplementary material for: MIPD: Molecules, Imagings, and Clinical Phenotype Integrated Database
Source: Database (Oxford). 2025 Apr 21;2025:baaf029. doi: 10.1093/database/baaf029 (PMC12010968; doi:10.1093/database/baaf029)
Supplement: baaf029_Supp [file baaf029_supp.zip]

Archive with 6 entries (6 files):
- suppl_data/CD4 _table.xlsx
- suppl_data/Figure S1.pdf
- suppl_data/Figure S2.pdf
- suppl_data/Figure S3.pdf
- suppl_data/original_shape_Flatness _table.xlsx
- suppl_data/OS_analysis results.xlsx
