# Supplementary material for: MIPD: Molecules, Imagings, and Clinical Phenotype Integrated Database
Source: Database (Oxford). 2025 Apr 21;2025:baaf029. doi: 10.1093/database/baaf029 (PMC12010968; doi:10.1093/database/baaf029)
Supplement: baaf029_Supp [file baaf029_supp.zip › suppl_data/CD4 _table.xlsx]

## Sheet: The_correlation
gene

## Sheet: table_for_model
ID

## Sheet: The_AUC_of_LASSO_model
a

## Sheet: The_AUC_of_single_feature
radiomic feature
