# Supplementary material for: MIPD: Molecules, Imagings, and Clinical Phenotype Integrated Database
Source: Database (Oxford). 2025 Apr 21;2025:baaf029. doi: 10.1093/database/baaf029 (PMC12010968; doi:10.1093/database/baaf029)
Supplement: baaf029_Supp [file baaf029_supp.zip › suppl_data/original_shape_Flatness _table.xlsx]

## Sheet: The correlation with gene
radiomic feature	gene	cor	pvalue
original_shape_Flatness	ADAMTS13	-0.283317	0.000634183
original_shape_Flatness	DHX16	-0.252224	0.00246063
original_shape_Flatness	DLK1	0.241865	0.00373331
original_shape_Flatness	DROSHA	-0.212539	0.0111046
original_shape_Flatness	ERCC5	-0.257803	0.00195188
original_shape_Flatness	FDPS	-0.210596	0.0118816
original_shape_Flatness	FRG1	-0.246394	0.00311774
original_shape_Flatness	G0S2	0.227307	0.00651956
original_shape_Flatness	GORAB	-0.210837	0.0117827
original_shape_Flatness	HLA.A	-0.214566	0.0103418
original_shape_Flatness	HLA.F	-0.27438	0.000951911
original_shape_Flatness	KANK1	-0.229502	0.00600644
original_shape_Flatness	KDM4C	-0.247035	0.00303846
original_shape_Flatness	KDM5B	-0.205974	0.0139247
original_shape_Flatness	KIF13A	-0.200906	0.0165113
original_shape_Flatness	ALKBH6	-0.20913	0.012499
original_shape_Flatness	MAP2K7	-0.214189	0.0104801
original_shape_Flatness	MIR513A2	-0.223303	0.0075566
original_shape_Flatness	MLLT3	-0.245683	0.00320794
original_shape_Flatness	MUC16	0.201198	0.0163517
original_shape_Flatness	NCOR1	-0.211764	0.011409
original_shape_Flatness	PNPLA7	-0.230554	0.00577354
original_shape_Flatness	POLRMT	-0.262203	0.00162026
original_shape_Flatness	ATP2C2	-0.208415	0.0128103
original_shape_Flatness	PSMG4	-0.209863	0.0121871
original_shape_Flatness	PYCARD	-0.225992	0.00684524
original_shape_Flatness	SERPINA4	0.207906	0.0130361
original_shape_Flatness	SNX7	-0.215552	0.00998764
original_shape_Flatness	SPTAN1	-0.209494	0.0123435
original_shape_Flatness	SSH3	-0.216469	0.00966789
original_shape_Flatness	BLNK	-0.208666	0.0127004
original_shape_Flatness	TRAK1	-0.213264	0.0108264
original_shape_Flatness	UHRF2	-0.216271	0.00973623
original_shape_Flatness	WNK2	-0.202864	0.0154665
original_shape_Flatness	WNK4	-0.207035	0.0134305
original_shape_Flatness	ZNF558	-0.209144	0.0124934
original_shape_Flatness	ZNF564	-0.234559	0.00495888
original_shape_Flatness	ZNF687	-0.205644	0.0140819
original_shape_Flatness	ZNF711	-0.222268	0.00784742
original_shape_Flatness	ZNF778	-0.228272	0.00628932
original_shape_Flatness	CDK11A	-0.264062	0.00149625
original_shape_Flatness	CDKN2AIP	-0.20427	0.0147518
original_shape_Flatness	CDYL	-0.221714	0.00800741
original_shape_Flatness	CHD1L	-0.212292	0.0112006

## Sheet: The correlation with pathway
radiomic feature	pathway	cor	pvalue
original_shape_Flatness	KEGG_pathways_in_cancer	0.23696	0.00452132
original_shape_Flatness	KEGG_prostate_cancer	0.30111	0.000271256
original_shape_Flatness	KEGG_melanoma	0.219872	0.00855921
original_shape_Flatness	KEGG_acute_myeloid_leukemia	0.212362	0.0111736
original_shape_Flatness	KEGG_arrhythmogenic_right_ventricular_cardiomyopathy_arvc	0.229902	0.00591697
original_shape_Flatness	Reactome_class_b2_secretin_family_receptors	0.224918	0.00712184
original_shape_Flatness	Reactome_signaling_by_pdgf	0.209348	0.0124056

## Sheet: The correlation with protein
protein	radiomic feature	cor	pvalue
DPYD	original_shape_Flatness	0.449597	0.0111645
KIF13A	original_shape_Flatness	0.575782	0.000700819
UGT2A2	original_shape_Flatness	0.468389	0.0078716
CNBP	original_shape_Flatness	-0.429032	0.0160241
CLASP1	original_shape_Flatness	0.4625	0.00880074
APLP2	original_shape_Flatness	-0.380645	0.0346427
SPART	original_shape_Flatness	0.403953	0.0242144
SAP130	original_shape_Flatness	0.38224	0.0338293
ANXA4	original_shape_Flatness	0.355242	0.0498647
SUMF1	original_shape_Flatness	-0.356884	0.0487429
NDUFB4	original_shape_Flatness	0.405242	0.023723
RIF1	original_shape_Flatness	0.36298	0.0447523
IKBKB	original_shape_Flatness	0.430626	0.0155933
EIF2D	original_shape_Flatness	-0.438483	0.0136081
PLSCR3	original_shape_Flatness	-0.431869	0.0152641
BNIP1	original_shape_Flatness	-0.412513	0.0211015
PPP1CC	original_shape_Flatness	0.365323	0.04329
CHD1L	original_shape_Flatness	-0.39048	0.0298702
PON2	original_shape_Flatness	-0.372984	0.0387728
SLC4A1	original_shape_Flatness	-0.387097	0.0314475
ALDH3A2	original_shape_Flatness	0.372984	0.0387728
CD63	original_shape_Flatness	0.364919	0.0435389
MGST1	original_shape_Flatness	0.464516	0.00847275
BCL2L13	original_shape_Flatness	0.401613	0.0251282
PHF23	original_shape_Flatness	-0.378462	0.0357817
SNF8	original_shape_Flatness	0.419355	0.0188576
ZBTB7A	original_shape_Flatness	0.381253	0.0343309
BNIP2	original_shape_Flatness	-0.403815	0.0242675
INTS2	original_shape_Flatness	0.471347	0.00743728
RELCH	original_shape_Flatness	0.385887	0.0320277
SF1	original_shape_Flatness	-0.379032	0.0354812
TXNRD2	original_shape_Flatness	0.379839	0.03506
CES2	original_shape_Flatness	0.495161	0.00462363
PAPLN	original_shape_Flatness	-0.37289	0.0388256
GSR	original_shape_Flatness	0.367339	0.0420624
NPLOC4	original_shape_Flatness	0.409677	0.0220938
PDK1	original_shape_Flatness	-0.420565	0.0184822
MAP2K6	original_shape_Flatness	0.359292	0.0471339
PTPN1	original_shape_Flatness	0.472581	0.00726223
YY1	original_shape_Flatness	-0.41566	0.0200436
CADPS	original_shape_Flatness	0.451054	0.0108733
RTCA	original_shape_Flatness	-0.425403	0.017042
AP1S2	original_shape_Flatness	0.403266	0.0244797
FDX1	original_shape_Flatness	0.368082	0.0416171
RAB1A	original_shape_Flatness	0.360081	0.0466164
TRIP13	original_shape_Flatness	0.382039	0.0339313
DVL3	original_shape_Flatness	0.392155	0.0291132
NDUFA9	original_shape_Flatness	0.372984	0.0387728
PGLYRP1	original_shape_Flatness	-0.425575	0.0169927
RAB8A	original_shape_Flatness	-0.399194	0.0261023
SRSF4	original_shape_Flatness	0.420002	0.018656
GUCY1A1	original_shape_Flatness	-0.502823	0.00393945
DNAJB1	original_shape_Flatness	0.358871	0.0474122
IRF6	original_shape_Flatness	0.375513	0.0373678
DYNLT1	original_shape_Flatness	-0.514113	0.00309039
ILVBL	original_shape_Flatness	0.377823	0.0361208
CHP1	original_shape_Flatness	0.377419	0.0363361
GRHPR	original_shape_Flatness	0.364516	0.043789
NCKAP1	original_shape_Flatness	0.3625	0.0450567
PALD1	original_shape_Flatness	-0.387689	0.0311664
EHD3	original_shape_Flatness	0.395968	0.0274491
FAF2	original_shape_Flatness	-0.371371	0.0396908
GPD1L	original_shape_Flatness	0.387097	0.0314475
KIF13B	original_shape_Flatness	0.376613	0.0367697
HEATR5A	original_shape_Flatness	0.475192	0.00690325
TDP2	original_shape_Flatness	0.384833	0.0325404
PDE4DIP	original_shape_Flatness	0.383219	0.0333379
UGT1A10	original_shape_Flatness	0.415758	0.0200111
GPCPD1	original_shape_Flatness	0.401613	0.0251282
DOCK5	original_shape_Flatness	0.413356	0.0208136
RAB33B	original_shape_Flatness	0.460887	0.00907081
TXNDC17	original_shape_Flatness	0.431855	0.0152678
ALG2	original_shape_Flatness	0.36156	0.0456575
TP53RK	original_shape_Flatness	0.361528	0.045678
GNG7	original_shape_Flatness	-0.357264	0.0484857
GIMAP7	original_shape_Flatness	0.364328	0.0439062
PIK3R1	original_shape_Flatness	-0.39879	0.0262677
GNPNAT1	original_shape_Flatness	-0.388749	0.030669
SPTBN1	original_shape_Flatness	0.401613	0.0251282
ND5	original_shape_Flatness	0.455645	0.00999741
PPP2CB	original_shape_Flatness	0.37621	0.036988
COA6	original_shape_Flatness	0.452263	0.0106366
STRN4	original_shape_Flatness	0.36129	0.0458312
FABP6	original_shape_Flatness	0.393756	0.0284049
ERAP1	original_shape_Flatness	0.381452	0.0342295
CLCC1	original_shape_Flatness	0.362903	0.0448008

## Sheet: The correlation with metabolism
metabolism	radiomic feature	cor	pvalue
2-Hydroxy-2,6,6-trimethylcyclohexanone	original_shape_Flatness	-0.332036	0.0172941
Cytidine 2',3'-cyclic phosphate	original_shape_Flatness	-0.323258	0.0206789
3-Hydroxy-4-phenylbutan-2-one	original_shape_Flatness	0.286335	0.0416485
Androsterone glucuronide	original_shape_Flatness	-0.379276	0.00605473
Tetracosahexaenoic acid	original_shape_Flatness	0.303439	0.0304194
Gamma-Glutamylcysteine	original_shape_Flatness	0.286697	0.0413798
(2S,4S)-Pinnatanine	original_shape_Flatness	0.345792	0.0129397
(E)-Casimiroedine	original_shape_Flatness	0.28181	0.04513
3-Methyluridine	original_shape_Flatness	-0.328967	0.0184198
(±)-Metalaxyl	original_shape_Flatness	0.284253	0.0432216
ROXITHROMYCIN	original_shape_Flatness	-0.29607	0.0349019
Triamcinolone	original_shape_Flatness	0.283891	0.0435001
Manglupenone	original_shape_Flatness	0.332579	0.0171012
THYMOQUINONE	original_shape_Flatness	0.433756	0.00147362

## Sheet: The correlation with clinical
clinical factor	radiomic feature	cor	pvalue
K	original_shape_Flatness	-0.229935	0.00590957
