# Supplementary material for: MIPD: Molecules, Imagings, and Clinical Phenotype Integrated Database
Source: Database (Oxford). 2025 Apr 21;2025:baaf029. doi: 10.1093/database/baaf029 (PMC12010968; doi:10.1093/database/baaf029)
Supplement: baaf029_Supp [file baaf029_supp.zip › suppl_data/OS_analysis results.xlsx]

## Sheet: DEGs
gene	baseMean	log2FoldChange	lfcSE	stat	pvalue	padj	Sig	genename
INHBB	3.02897	1.10829	0.26486	4.18445	2.8586e-05	0.0675253	Up	INHBB
ODAM	4.66138	1.10833	0.444439	2.49378	0.0126393	0.740676	Up	ODAM
CCL17	2.70037	-1.02811	0.352801	-2.91414	0.00356673	0.501485	Down	CCL17
SOX7	2.25141	1.04429	0.270083	3.86657	0.000110378	0.135835	Up	SOX7
MTND1P23	77.7281	-3.46542	0.681936	-5.08175	3.73981e-07	0.00184092	Down	MTND1P23
TFF2	6.15541	-1.32968	0.433913	-3.0644	0.00218109	0.416899	Down	TFF2
NPW	5.7368	1.31166	0.337516	3.88621	0.000101823	0.135835	Up	NPW
IGHV2-70D	8.90198	-1.44934	0.501769	-2.88846	0.00387129	0.501485	Down	IGHV2-70D
ADAMTS4	7.82015	1.11197	0.332683	3.34243	0.00083048	0.314465	Up	ADAMTS4
IGLVI-70	7.86108	-1.73958	0.496521	-3.50353	0.000459137	0.251122	Down	IGLVI-70
IGF2	24.6031	1.78496	0.403987	4.41837	9.94494e-06	0.032636	Up	IGF2
IL1B	16.714	-1.13684	0.284412	-3.99713	6.41138e-05	0.1052	Down	IL1B
H19	187.282	2.5321	0.480679	5.26776	1.38095e-07	0.00135955	Up	H19
CD36	21.8435	1.34448	0.369709	3.6366	0.00027626	0.208304	Up	CD36
FABP4	72.4057	1.46941	0.569741	2.57909	0.00990609	0.693096	Up	FABP4
IGLV4-60	33.5668	-1.27091	0.400345	-3.17454	0.00150073	0.378009	Down	IGLV4-60
IGKV6-21	41.8768	-1.05532	0.361863	-2.91634	0.00354163	0.501485	Down	IGKV6-21
IGKV3D-20	68.9173	-1.32343	0.415231	-3.1872	0.00143655	0.378009	Down	IGKV3D-20
IGLV3-27	74.3537	-1.22116	0.39302	-3.10712	0.00188921	0.411185	Down	IGLV3-27
IGHV3-66	93.4613	-1.05246	0.338182	-3.11213	0.00185745	0.411185	Down	IGHV3-66
IGHV3-49	218.601	-1.16906	0.366013	-3.19405	0.00140293	0.378009	Down	IGHV3-49
IGKV1-17	279.78	-1.11216	0.387747	-2.86827	0.00412729	0.520938	Down	IGKV1-17
IGKV2-24	241.061	-1.18789	0.373094	-3.18389	0.00145308	0.378009	Down	IGKV2-24

## Sheet: DEPs
protein	logFC	AveExpr	t	P.Value	adj.P.Val	B
NHEJ1	12.3044	11.1136	3.24849	0.00285455	0.995469	-4.49639
CHI3L1	11.442	10.3347	2.92671	0.00647096	0.995469	-4.51298
NOS2	11.1872	10.1046	2.44821	0.0204135	0.995469	-4.53713
ARMCX1	10.5208	9.50266	2.08422	0.0457441	0.995469	-4.55451
KIF2C	10.1309	9.15045	2.65734	0.012494	0.995469	-4.5267
ARL2BP	9.67062	8.73476	2.27885	0.0299514	0.995469	-4.54536
ORC2	9.51012	8.58979	2.28331	0.0296559	0.995469	-4.54515
MAP3K7	9.41474	8.50364	2.46149	0.0197981	0.995469	-4.53648
RBMS2	9.39901	8.48943	2.28281	0.0296887	0.995469	-4.54517
FASTKD2	9.01112	8.13908	2.08972	0.0452113	0.995469	-4.55425
KIRREL1	8.85474	7.99783	2.46997	0.019414	0.995469	-4.53606
CYRIA	8.78438	7.93428	2.10745	0.0435332	0.995469	-4.55344
SPAST	8.73005	7.88521	2.11681	0.0426697	0.995469	-4.553
SAMD1	8.67028	7.83122	2.27902	0.0299399	0.995469	-4.54535
TIMMDC1	8.60499	7.77225	2.11398	0.0429291	0.995469	-4.55313
TRIM4	8.20547	7.41139	2.08197	0.0459633	0.995469	-4.55461
CCM2	8.00012	7.22591	2.11142	0.0431645	0.995469	-4.55325
TRMT61A	7.99996	12.3307	2.30906	0.027999	0.995469	-4.54391
ARHGEF17	7.95825	11.8675	2.72951	0.010503	0.995469	-4.52305
MAPKAPK3	7.69731	6.95241	2.10897	0.0433916	0.995469	-4.55337
GRB7	6.99713	10.769	2.06767	0.0473787	0.995469	-4.55527
BAG5	5.15354	14.2057	3.66959	0.000937175	0.995469	-4.47478
TMLHE	4.9431	14.5823	2.14026	0.0405718	0.995469	-4.55191
NEK7	4.78311	14.8825	2.09712	0.0445045	0.995469	-4.55391
MGP	4.75624	13.9936	2.05306	0.0488655	0.995469	-4.55593
PTGR1	4.67414	14.7169	2.04421	0.0497849	0.995469	-4.55634
MOV10	4.64451	13.7709	2.1212	0.0422692	0.995469	-4.5528
JCHAIN	-1.62758	18.8009	-2.19973	0.0356589	0.995469	-4.54912
GNL1	1.3468	18.2451	2.45969	0.0198804	0.995469	-4.53657
GNL2	-1.33373	14.8382	-2.38457	0.023613	0.995469	-4.54025
UQCRQ	-1.15317	17.479	-2.29548	0.0288621	0.995469	-4.54457
FUCA1	-1.07298	17.3447	-2.51612	0.0174408	0.995469	-4.53377
TNKS1BP1	1.00829	15.8299	2.34682	0.0257209	0.995469	-4.54209

## Sheet: DEMs
metabolism	log2FC	pvalue
PC(16:0/0:0)[U]	0.99519	0.0234382
Lycoperdic acid	0.979924	0.045824
Succinylmonocholine	0.986581	0.0384549
N-lactoyl-phenylalanine	0.986777	0.0481196
Harderoporphyrinogen	0.944637	0.0341076
3-hydroxyhexadecanoyl carnitine	0.986968	0.0320917
1-Methyladenosine	0.984471	0.0485228
1-(beta-D-Ribofuranosyl)-1,4-dihydronicotinamide	0.983561	0.01372
N-Acetylglutamine	0.984721	0.0157279
3-(4-Hydroxyphenyl)-1-(4-hydroxy-2-methoxyphenyl)-2-propen-1-one	0.969766	0.0407942
7-Aminomethyl-7-carbaguanine	0.983959	0.0432492
3,4,5-trihydroxy-6-[(oxolan-2-yl)methoxy]oxane-2-carboxylic acid	0.939806	0.0384549
Indolelactic acid	0.983705	0.0384549
23-Hydroxyphysalolactone	0.96713	0.0301757
Physalolactone C	0.967075	0.0205753
1-heptadecanoyl-glycero-3-phosphate	0.972273	0.0301757
Licoricesaponin A3	0.971553	0.0432492
Ganglioside GD2 (d18:1/12:0)	0.923782	0.0168378
SECNIDAZOLE	0.976205	0.0432492
N-(1-Deoxy-1-fructosyl)valine	0.911474	0.0320917
1,7-Dimethylguanosine	0.975365	0.0341076
Lucyoside R	0.961386	0.0432492
N2,N2-Dimethylguanosine	0.985385	0.0485228
Desacetycefapirin	0.967027	0.00888469
2-O-Galloyl-1,4-galactarolactone	0.982693	0.0362274
(R)-3-hydroxybutyrylcarnitine	0.987161	0.00956649
Glycerophosphocholine	0.980278	0.00561091
Riboflavin (Vitamin B2)	0.985409	0.0110665
LysoPC(16:0)	0.998169	0.0315006
Hydantoin-5-propionic acid	0.987941	0.0301757
N-Methyl-1-deoxynojirimycin	0.983599	0.0110665
Beta-D-3-Ribofuranosyluric acid	0.983953	0.00764614
1,7-Dimethyluric acid	0.797615	0.0108818
(1xi,3xi)-1,2,3,4-Tetrahydro-1-methyl-beta-carboline-3-carboxylic acid	0.984951	0.026629
(Z)-3-Oxo-2-(2-pentenyl)-1-cyclopenteneacetic acid	1.00839	0.0384549
ACRL Toxin II	0.975476	0.00985821
Withanolide A	0.96586	0.0485228
Citreoviridin C	1.00446	0.026629
Berteroin	0.994001	0.0432492
2-Hydroxymyristic Acid	0.985297	0.0384549
5-Phenylvaleric acid	1.00673	0.0384549
N-despropyl ropinirole	0.98548	0.00956649
N-Formylmethionine	0.988476	0.0180136
2,4-Dimethylpyridine	0.965542	0.0341076
5-Methyldihydrofolic acid	0.951534	0.0485228
Dihydrofolic acid	0.96224	0.0320917
Scopolamine	0.961209	0.0320917
Arginyl-Histidine	0.953461	0.0485228
7-Methylguanosine	0.990017	0.0205753
Gluconic acid	0.990453	0.0301757

## Sheet: DERs
radiomic	FC	pvalue
wavelet_HHL_glcm_MCC	0.752987	0.0280767
wavelet_HHL_glcm_Imc2	0.89687	0.0176287
wavelet_HHL_glcm_Imc1	0.930264	0.0215931
